# Supplementary material for: The OsERF115/AP2EREBP110 Transcription Factor Is Involved in the Multiple Stress Tolerance to Heat and Drought in Rice Plants
Source: Int J Mol Sci. 2021 Jul 2;22(13):7181. doi: 10.3390/ijms22137181 (PMC8269390; doi:10.3390/ijms22137181)
Supplement: Supplementary file 1 [file ijms-22-07181-s001.zip]

Archive with 1 entries (1 files):
- ijms-1239275-SI.pdf
